# Supplementary material for: Effects of Nordic walking training on quality of life, balance and functional mobility in elderly: A randomized clinical trial
Source: PLoS One. 2019 Jan 30;14(1):e0211472. doi: 10.1371/journal.pone.0211472 (PMC6353202; doi:10.1371/journal.pone.0211472)
Supplement: S1 Table — (XLSX) [file pone.0211472.s001.xlsx]

## Sheet: Plan1
	Supplemetary material 1 - Table - General Dataset
ID	Groups	Age (years)	Height (cm)	BM pre (kg)	BM Post (kg)			SWS pre	SWS post	LRI pre	LRI post	AMax COPX (mm) pre	AMax COPY (mm) pre	Average ACOPX (mm) pre	Average ACOPY (mm) pre	Average Speed COPX (mm) pre	Average Speed COPY (mm) pre	Average Total Speed COP (mm) pre	AMax ACOPX (mm) post	AMax ACOPY (mm) post	Average ACOPX (mm) post	Average COPY (mm) post	Average Speed COPX (mm) post	Average Speed COPY (mm) post	Average Total Speed COP (mm) post		Speed	ID	Groups	CoVCT pre	CoVST pre	CoVSL pre	CoVSF pre		CoVCT post	CoVST post	CoVSL post	CoVSF post		ID	Groups	BREF – Physical pre	BREF - Psychological pre	BREF – Social Relation pre	BREF- Environment pre	Overall base pre	BREF – Physical post	BREF - Psychological post	BREF – Social Relation post
1	FW	68	171.5	75.4	75.4			4.5	4.5	85.0872	85.0872	32.5336	36.9668	4.87697	5.17174	24.2106	17.5653	32.834	18.4446	29.086	2.70347	5.6021	14.9001	10.8475	20.2766		1 km/h	1	FW	3.86019	6.39327	4.01806	4.04807		6.55895	5.37516	4.56989	4.49112		1	FW	64.29	54.17	75	59.38	62.5	78.57	60	83.33
2	FW	69	164	60.9	60.9			3	4.5	57.0499	85.5748	26.6275	29.2595	3.54906	3.85417	11.9769	12.3897	19.2426	20.8979	24.1483	3.13949	3.72713	10.2425	11.15	17.0115		1 km/h	2	FW	4.91389	6.04253	3.68798	3.63858		6.41844	10.4944	6.06015	5.94332		2	FW	71.43	79.17	66.67	75	75	78.57	79.17	75
3	FW	63	145	52.1	52.1			4.5	3	91.5585	61.039	36.9879	44.2372	5.32984	6.84498	17.4869	37.1313	44.2293	33.1763	27.9473	5.42777	3.96022	8.68461	20.2496	23.5958		1 km/h	3	FW	6.4575	10.2101	4.71007	4.75386		4.61372	5.58963	4.02442	3.93249		3	FW	39.29	29.17	58.33	43.75	50	28.57	20.83	16.67
4	FW	74	175	93	92.4			3	4	56.2474	74.9966	27.3148	27.7114	4.05093	4.23914	8.99105	11.6151	16.2497	18.604	21.3928	2.74054	3.99319	6.93423	8.50558	12.1025		1 km/h	4	FW	2.09646	4.10459	1.76404	1.76415		3.77689	3.85412	2.49066	2.49458		4	FW	28.57	41.67	50	50	37.5	42.86	62.5	50
5	FW	71	154	86.2	85.4			2	4	39.9125	79.8251	36.1129	24.5727	6.00801	3.87456	13.1829	11.9512	19.7521	25.5942	23.1424	4.89032	4.20038	9.45073	9.15056	14.7471		1 km/h	5	FW	6.0138	4.86159	4.71807	4.73904		5.29179	14.1777	2.91934	2.92129		5	FW	70.83	79.17	75	68.75	75	75	85	100
6	FW	70	157.5	65.2	65.2			4	4	77.8778	77.8778	33.3375	43.2424	4.71098	5.97326	16.1064	15.7638	24.9646	24.6495	32.9259	3.59785	4.74157	13.4152	14.3649	21.5293		1 km/h	6	FW	4.60622	3.95788	2.75989	2.80569		1.5475	2.65728	0.129955	0.130124		6	FW	75	79.17	66.67	62.5	75	75	79.17	66.67
7	FW	66	162.3	67.3	67.3			3	4	58.4084	77.8778	31.5441	37.477	5.6551	5.89569	21.5866	24.3323	35.8447	28.8676	37.1822	5.15037	7.97815	15.089	15.732	24.0299		1 km/h	7	FW	9.11983	7.96367	7.66917	7.60272		5.94465	4.99512	4.46648	4.39052		7	FW	50	62.5	50	59.38	50	46.43	70.83	58.33
8	FW	73	166	70.8	70.8			3	3	57.3806	57.3806	18.8659	24.2092	3.08142	3.42527	7.3234	9.84237	13.5083	15.1863	17.0725	2.66675	2.76403	6.52873	7.58621	11.114		1 km/h	8	FW	9.4608	12.5956	5.52246	5.59641		4.83851	10.3252	5.27336	5.59487		8	FW	75	79.17	66.67	53.13	75	78.57	66.67	50
9	FW	69	180	98.9	98.9			4	4.5	72.4131	81.4648	33.879	34.2946	5.06476	4.34838	17.0283	18.3946	27.8246	28.4581	25.5126	4.19668	3.68816	15.2802	15.0645	23.7694		1 km/h	9	FW	3.76019	4.13202	2.96439	3.0174		4.87651	4.41456	3.86783	3.91882		9	FW	46.43	62.5	33.33	53.13	62.5	50	66.67	41.67
10	FW	72	154.5	59.7	59.7			3	4	60.6414	80.8551	27.0284	25.9284	3.8643	3.77327	10.2262	14.2588	19.3368	25.4075	24.2739	4.57841	3.95614	7.75358	9.41163	13.4921		1 km/h	10	FW	6.01468	7.03607	4.26554	4.26342		6.05625	3.57917	4.94759	4.99714		10	FW	71.43	83.33	75	62.5	62.5	75	83.33	66.67
11	FW	72	170	91.8	91.8			2.5	4.5	50.1132	90.2038	29.4811	27.0425	4.72839	4.31625	17.5748	15.7395	26.2139	24.0202	28.5985	3.40889	3.22399	11.2755	9.38838	16.206		1 km/h	11	FW	4.83876	6.17285	2.18745	2.17822		11.5231	10.5189	8.53806	8.53806		11	FW	75	66.67	75	93.75	87.5	89.29	91.67	66.67
12	FW	68	150	88.9	88.8			3.5	3	65.2224	55.9049	37.046	30.3125	4.96441	5.17148	15.942	19.1259	27.476	30.9373	26.5325	4.7769	4.40514	11.1722	12.3063	18.344		1 km/h	12	FW	3.40242	9.87446	3.56648	3.54855		5.35424	7.1077	4.35351	4.49011		12	FW	39.29	58.33	50	53.13	50	53.57	62.5	33.33
13	FW	61	162	70.6	71.2			5	4.5	98.2391	88.4152																1 km/h	13	FW	5.84705	6.69327	3.62386	3.6109		3.78213	6.74908	3.41801	3.39424		13	FW	78.57	83.33	75	62.5	87.5		91.67	83.33
14	FW	64	150	64.8	64.8			4	4.5	83.0408	93.4209																1 km/h	14	FW	5.35822	4.31874	2.90417	2.84524		4.25605	4.38741	3.226	3.22302		14	FW						67.86	80	58.33
15	NW	73	165	73.7	73			4	4.5	75.7623	85.2326	28.9584	50.6392	4.19286	8.08836	14.0106	24.5984	30.861	27.9177	41.9296	4.67771	5.91363	12.1923	17.081	23.1		1 km/h	15	NW	3.39065	8.24599	4.89912	4.93954		5.60478	7.0906	6.12174	6.34418		15	NW	35.71	29.17	66.67	96.88	87.5	64.29	79.17	83.33
16	NW	69	165	81.6	81.6			3.5	3.5	66.8663	66.8663	22.8553	33.7741	2.97698	6.10331	8.35133	9.58856	14.2515	21.9445	24.9105	3.7759	3.84687	7.67907	10.4278	14.1804		1 km/h	16	NW	3.30467	4.43386	2.28637	2.30076		6.21687	12.9126	6.04361	5.80767		16	NW	67.86	62.5	75	78.13	75	64.29	75	91.67
17	NW	64	179.5	86.3	82.1			3.5	4	64.654	73.8903	24.7977	25.779	4.02917	4.24912	10.8706	15.5657	20.9339	23.6878	21.562	3.7463	3.48854	8.83188	10.1731	14.8276		1 km/h	17	NW	8.89037	14.7377	6.639	6.12426		6.03569	3.38817	3.41332	3.45392		17	NW	71.43	62.5	41.67	78.13	50	75	75	58.33
18	NW	62	174	72.2	71.4			5.5	5	103.995	94.5413	28.2029	27.758	4.33404	4.49904	13.4182	13.7833	21.2985	26.8136	34.4275	4.57176	4.80162	12.2329	12.0775	19.1189		1 km/h	18	NW	5.3737	4.48303	2.38272	2.37869		2.83198	5.70988	2.47894	2.47135		18	NW	64.29	58.33	50	53.13	50	71.43	66.67	58.33
19	NW	63	158.7	99.1	94.9			3.5	4	70.7482	80.8551	27.9058	36.8061	3.889	4.42399	28.0034	24.4492	41.0546	18.0785	21.4751	2.28436	3.1241	14.1068	10.7044	19.5398		1 km/h	19	NW	4.94965	4.97896	2.89959	2.97197		3.06223	2.91731	2.05298	2.05915		19	NW	71.43	70.83	75	68.75	62.5	60.71	70.83	75
20	NW	60	165	84.3	82			5	4.5	92.9699	83.6729	26.4445	30.5234	4.25125	4.95509	13.8251	17.3689	24.5339	21.4568	21.6177	2.78819	2.94179	9.23513	10.8257	15.7552		1 km/h	20	NW	3.24406	7.27852	1.40949	1.40901		6.8795	5.10551	4.6402	4.4342		20	NW	67.86	83.33	66.67	84.38	75	92.86	85	83.33
21	NW	63	163	81.2	81.2			3	3.5	57.5481	67.1395	21.0614	37.0686	3.09288	5.78278	8.85538	16.9319	20.7177	18.7585	32.7756	3.02238	4.42333	8.22056	11.4436	15.5474		1 km/h	21	NW	4.98199	8.26594	3.4697	3.55895		4.49518	8.12134	2.46633	2.48297		21	NW						54.17	62.5	75
22	NW	64	154.5	62.5	62.5			4.5	4	90.3771	80.3352	19.5581	23.4754	3.2031	3.35062	7.99272	10.6259	14.7776	18.6217	25.1172	2.81907	3.7915	6.67348	9.17007	12.5721		1 km/h	22	NW	2.17787	4.12198	1.73497	1.72458		5.98876	6.62257	3.31744	3.38731		22	NW	28.57	29.17	75	71.88	87.5	92.86	79.17	75
23	NW	70	174.5	94	94			5.5	5.5	102.833	102.833	21.4976	25.8756	3.24181	4.28664	12.8151	17.1404	23.633	18.8475	20.5688	3.47616	2.80135	9.78033	12.2392	17.2875		1 km/h	23	NW	4.38239	3.14863	3.0021	3.0535		3.88356	5.7873	2.68194	2.74791		23	NW	75	87.5	75	65.63	75	60.71	70.83	75
24	NW	60	157.8	71	69.8			5	4	99.5297	79.6238	37.9261	43.0233	6.02931	6.69093	10.8578	13.9643	19.6038	26.8485	29.74	4.09267	4.3535	7.39573	10.7828	14.4054		1 km/h	24	NW	3.1581	3.53336	2.33717	2.35752		1.55446	6.87015	2.67911	2.61223		24	NW	71.43	75	83.33	59.38	87.5	78.57	66.67	66.67
25	NW	66	171.5	93.1	92			3.5	4	66.8276	76.3744	35.5125	60.8846	5.29289	8.18177	26.3134	35.1543	48.6449	30.3163	37.5305	4.35262	5.87064	14.5484	24.0208	30.62		1 km/h	25	NW	5.25146	6.20617	2.43468	2.43965		2.81157	4.62586	2.07502	2.02765		25	NW	75	66.67	100	100	100	75	91.67	100
26	NW	62	167	82.6	82.3			4.5	5	86.2718	95.8575	24.1994	35.3791	3.59554	4.7546	12.9757	18.3085	24.6179	20.8006	27.3216	3.74109	4.17099	8.81601	13.6567	17.6983		1 km/h	26	NW	13.3884	78.1059	13.2379	15.1514		4.56784	4.75206	3.19958	3.15102		26	NW	71.43	75	75	62.5	75	82.14	75	75
																											2 km/h	1	FW	4.95183	8.6956	1.55661	1.54455		4.13108	4.80329	2.3936	2.40328
																											2 km/h	2	FW	2.15689	2.69441	1.80031	1.82676		28.498	24.8705	3.71822	3.68334
																											2 km/h	3	FW	3.13419	8.1246	3.7257	3.64088		9.25114	8.1084	6.11215	6.30045
																											2 km/h	4	FW	2.48595	2.68367	1.45975	1.46583		2.665	3.8678	2.02107	2.00674
																											2 km/h	5	FW	2.85142	3.25864	2.51955	2.50541		3.5853	5.87074	3.25712	3.29096
																											2 km/h	6	FW	2.74429	1.73702	2.29836	2.3137		5.57071	2.04958	4.46041	4.46041
																											2 km/h	7	FW	3.41238	7.83875	4.60328	4.87087		3.97608	5.27991	3.4977	3.37654
																											2 km/h	8	FW	3.00791	4.74387	1.48668	1.48959		3.72658	3.22804	2.01229	2.03368
																											2 km/h	9	FW	3.29378	2.54883	2.16033	2.16391		1.80404	1.92879	1.19994	1.20731
																											2 km/h	10	FW	2.9566	2.59643	2.23101	2.23096		3.38278	1.9238	2.15116	2.16714
																											2 km/h	11	FW	2.96838	5.76598	2.174	2.18092		3.38919	1.8776	2.12415	2.11194
																											2 km/h	12	FW	4.66797	7.29415	2.98035	2.99946		8.33051	4.54452	5.02075	4.93681
																											2 km/h	13	FW	3.91553	4.47805	3.82195	3.83171		5.59932	3.90964	4.22135	4.26869
																											2 km/h	14	FW	3.01081	1.84405	2.15954	2.1518		2.48856	1.55401	1.75376	1.76151
																											2 km/h	15	NW	1.76101	1.9922	1.17798	1.20077		2.99264	2.5368	2.06022	2.07405
																											2 km/h	16	NW	3.21596	2.7798	2.11291	2.11949		3.03869	2.00642	1.65792	1.67072
																											2 km/h	17	NW	6.49536	4.9111	3.82911	3.89046		3.29415	7.17732	3.82847	3.76717
																											2 km/h	18	NW	3.2466	2.27749	1.85187	1.83185		3.03208	1.44616	2.13757	2.14927
																											2 km/h	19	NW	2.4811	4.44536	0.799071	0.802217
																											2 km/h	20	NW	2.16974	1.91387	1.28538	1.29499		4.41825	9.99859	2.7273	2.76717
																											2 km/h	21	NW	3.21282	3.26882	2.07405	2.03962		2.3309	3.21729	1.10467	1.10145
																											2 km/h	22	NW	3.34682	4.1212	2.03118	2.00947		4.28343	2.92106	3.19227	3.18767
																											2 km/h	23	NW	4.97513	8.18806	4.63049	4.51016		5.23074	3.09017	3.76114	3.83409
																											2 km/h	24	NW	1.90787	1.77351	1.51699	1.51916
																											2 km/h	25	NW	1.89628	1.61111	1.49469	1.50592		1.93745	6.08295	1.89969	1.89473
																											2 km/h	26	NW	1.89628	1.61111	1.49469	1.50592		2.73208	1.53025	1.54655	1.53449
																											3 km/h	1	FW	4.34235	2.03635	3.27683	3.39762		4.66139	2.85976	2.81219	2.8096
																											3 km/h	2	FW	2.41719	2.46576	1.88043	1.85733		3.17358	1.54065	2.20147	2.19797
																											3 km/h	3	FW	4.30639	7.5024	3.06574	3.10843		2.3819	4.12965	1.77738	1.75502
																											3 km/h	4	FW	3.34719	1.93847	1.39707	1.42108		4.21109	3.78043	2.01648	1.99914
																											3 km/h	5	FW	1.59482	2.14773	1.29744	1.31395		2.65368	2.24275	1.82153	1.83347
																											3 km/h	6	FW	2.33419	1.87445	1.54926	1.52632		1.85858	1.10049	1.12402	1.12156
																											3 km/h	7	FW	1.91189	1.91095	1.49643	1.49246
																											3 km/h	8	FW	2.66741	2.32612	1.65143	1.65569		4.67611	4.3399	3.23278	3.27024
																											3 km/h	9	FW	2.3607	2.57426	1.53941	1.52231		3.33076	4.67713	3.12313	3.09776
																											3 km/h	10	FW	2.99032	1.4955	1.82655	1.85721		2.03218	5.53044	3.83816	3.83816
																											3 km/h	11	FW	3.61261	1.22868	2.54979	2.56561		3.19899	1.82331	2.35544	2.36108
																											3 km/h	12	FW	3.30028	3.75917	3.15884	3.07105		5.4136	6.98798	3.02666	3.09691
																											3 km/h	13	FW	3.80126	2.71855	2.13097	2.11942		3.00535	1.59272	1.76227	1.75732
																											3 km/h	14	FW	1.8834	2.64208	2.01951	2.01665		2.52535	3.11723	2.46523	2.51569
																											3 km/h	15	NW	2.95313	2.90704	2.02197	2.06549		3.06346	2.75623	1.86097	1.88663
																											3 km/h	16	NW	2.80883	5.35887	1.16704	1.16733		2.94639	2.29867	1.89708	1.86759
																											3 km/h	17	NW	3.2148	1.1829	1.99314	1.99923		3.54427	4.59279	3.24337	3.28265
																											3 km/h	18	NW	2.13523	2.67696	2.13856	2.17577		1.58079	2.01624	1.11663	1.11491
																											3 km/h	19	NW	1.94651	2.60161	0.516228	0.517748		2.13395	2.56065	1.18531	1.19798
																											3 km/h	20	NW	2.45262	3.16914	1.90341	1.88568		2.02455	3.56868	1.88413	1.86089
																											3 km/h	21	NW	4.16386	4.93459	3.1079	3.09959		2.9042	2.70695	2.00814	2.06489
																											3 km/h	22	NW	1.48708	3.32599	1.61563	1.61146		2.16468	1.28115	1.39531	1.39855
																											3 km/h	23	NW	4.64489	4.28017	3.52385	3.46149		3.79234	2.01405	1.83499	1.83509
																											3 km/h	24	NW	2.64652	1.62941	1.5307	1.5207		2.13647	1.28374	1.59168	1.61116
																											3 km/h	25	NW	2.38138	2.05835	1.33028	1.34076		3.54097	4.64896	2.15681	2.13507
																											3 km/h	26	NW	0.910084	0.902688	0.50469	0.503054		2.7803	2.07011	2.36177	2.3271
																											4 km/h	1	FW	3.2707	3.85305	1.9396	1.98014		3.4832	2.34535	2.37865	2.36746
																											4 km/h	2	FW	1.57937	1.87028	1.05581	1.04746		4.18473	2.70923	3.20811	3.2278
																											4 km/h	3	FW	2.68105	2.43989	2.0889	2.06203		3.88839	5.34938	2.19047	2.19135
																											4 km/h	4	FW	1.43127	1.81186	1.20902	1.21915		2.09616	2.73008	1.0802	1.0828
																											4 km/h	5	FW	2.5122	1.70286	1.73202	1.72375		3.49051	2.75366	2.36265	2.45735
																											4 km/h	6	FW	4.33425	2.24511	2.83186	2.72873		1.33304	1.38714	0.831401	0.837285
																											4 km/h	7	FW	4.15144	4.08732	4.47941	4.47941		1.5876	1.32319	1.08184	1.08451
																											4 km/h	8	FW	3.29428	1.89304	1.53668	1.53536		2.32676	2.17906	1.49515	1.49358
																											4 km/h	9	FW	2.36729	2.02856	1.74844	1.71825		1.35624	1.57479	0.647278	0.645412
																											4 km/h	10	FW	4.49166	4.46423	2.75294	2.783		2.02166	1.36712	0.930144	0.933299
																											4 km/h	11	FW	3.06582	1.65491	2.03141	2.00556		2.90169	3.32776	1.50404	1.53114
																											4 km/h	12	FW	3.02612	2.42562	1.4403	1.44842		3.24826	3.22191	2.92632	2.95943
																											4 km/h	13	FW	1.9136	2.65822	1.36486	1.36622		2.32887	1.30794	1.65139	1.65177
																											4 km/h	14	FW	2.68185	3.02182	2.09421	2.14243		2.24235	1.71703	1.47556	1.47833
																											4 km/h	15	NW	2.21526	2.02161	1.14255	1.15244		3.43513	5.52176	3.77411	3.88176
																											4 km/h	16	NW	2.99864	2.99309	1.57666	1.56893		1.61422	1.55649	0.81872	0.819289
																											4 km/h	17	NW	4.66133	4.08085	3.54574	3.72634		3.16383	2.96017	2.07584	2.07029
																											4 km/h	18	NW	3.68014	2.25089	2.88242	2.97486		1.99871	2.51092	1.44768	1.45785
																											4 km/h	19	NW	2.04106	2.97374	0.908418	0.908029		1.40941	1.49969	0.907599	0.905125
																											4 km/h	20	NW	2.28565	2.37313	1.95665	1.97016		1.86321	1.21124	1.12838	1.14044
																											4 km/h	21	NW	2.53006	1.99025	1.30752	1.30507		3.4797	1.09467	2.09269	2.12554
																											4 km/h	22	NW	1.66458	1.73239	0.977101	0.981612		1.2315	1.07856	0.508019	0.5087
																											4 km/h	23	NW	1.82621	1.31296	1.15142	1.15415		1.91475	2.20494	1.13489	1.146
																											4 km/h	24	NW	2.1429	1.53509	1.50495	1.46531		1.63275	1.13132	0.924094	0.923805
																											4 km/h	25	NW	2.25169	2.31196	1.0264	1.02255		0.818263	0.596894	0.5313	0.531123
																											4 km/h	26	NW	2.24566	2.41904	1.37802	1.3976		2.07829	2.84992	1.08498	1.09323
																											5 km/h	1	FW	1.72916	0.903087	0.98385	0.98273		5.59567	8.68574	2.86997	2.93698
																											5 km/h	2	FW	2.04441	3.33774	1.68269	1.69537		3.86612	1.93828	1.78732	1.77687
																											5 km/h	3	FW	2.917	3.15752	1.19319	1.19846		4.65576	1.9174	2.40146	2.43522
																											5 km/h	4	FW	1.77981	1.65736	1.11875	1.13558		1.61881	1.64175	1.1941	1.19831
																											5 km/h	5	FW	4.33201	7.36958	2.00043	1.99262		3.82747	2.01278	1.5799	1.5646
																											5 km/h	6	FW	2.51202	1.31945	1.73924	1.77854		3.52825	1.63488	1.76913	1.75513
																											5 km/h	7	FW	1.90421	3.02374	1.88149	1.86239		2.57909	1.90166	2.07278	2.09579
																											5 km/h	8	FW	2.42976	1.15561	1.68398	1.70798		1.8033	1.17091	1.01315	1.01987
																											5 km/h	9	FW	1.5664	1.10497	0.970736	0.960177		1.94092	0.918664	1.10402	1.11884
																											5 km/h	10	FW	4.61094	5.7066	2.27736	2.2975		2.14634	1.23991	1.36033	1.36641
																											5 km/h	11	FW	1.52421	1.42481	1.10526	1.0925		1.30164	1.86081	0.7324	0.734782
																											5 km/h	12	FW	2.55724	2.23841	1.59066	1.58478		2.06025	2.11226	1.75278	1.74907
																											5 km/h	13	FW	1.80951	1.82088	1.32258	1.32374		2.03463	1.51668	1.21107	1.21088
																											5 km/h	14	FW	1.81899	1.31262	1.46064	1.46293		2.17176	1.51261	1.272	1.25156
																											5 km/h	15	NW	4.41796	5.27894	1.62063	1.60145		3.95169	5.23306	1.17478	1.1776
																											5 km/h	16	NW	3.07261	4.46341	2.44939	2.44783		2.07481	2.08463	1.34388	1.32804
																											5 km/h	17	NW	2.1865	3.37346	1.94729	1.91946		2.82961	3.27181	1.86956	1.88941
																											5 km/h	18	NW	2.21688	1.27825	1.36486	1.34936		2.54235	1.27366	1.67844	1.69438
																											5 km/h	19	NW	1.85942	4.29232	2.53621	2.51354		2.45201	3.3188	1.06066	1.05373
																											5 km/h	20	NW	3.5798	4.40035	3.49344	3.53081		1.56438	1.35537	0.886669	0.887963
																											5 km/h	21	NW	2.06625	0.808122	1.073	1.07462		1.71317	1.94816	1.58766	1.56201
																											5 km/h	22	NW	1.83791	3.10651	1.71808	1.69867		1.60198	1.28374	0.865551	0.863949
																											5 km/h	23	NW	2.17921	1.21642	1.31283	1.31287		1.47261	0.943038	0.837755	0.844995
																											5 km/h	24	NW	1.88679	1.03342	1.04214	1.0325		3.18243	4.14291	0.831634	0.836558
																											5 km/h	25	NW	1.19513	1.40008	0.99283	0.993345		0.969788	0.532575	0.604251	0.604036
																											5 km/h	26	NW	1.7973	1.4091	1.19654	1.21234		2.13528	3.07093	1.57281	1.5561
[truncated: 36 more columns]
